# Supplementary material for: New records of the colonial chrysophyte Urostipulosphaeraarticulata (Chrysophyceae, Ochromonadales) in China
Source: Biodivers Data J. 2025 Jun 12;13:e150900. doi: 10.3897/BDJ.13.e150900 (PMC12179645; doi:10.3897/BDJ.13.e150900)
Supplement: Supplementary material 1 — Table S1 [file bdj-13-e150900-s001.xlsx]

## Sheet: Sheet1
Order	Taxon	Strain	GenBank accession number
			SSU	rbcL	ITS
Apoikiales	Apoikia lindahlii	–	FJ971855	–	–
Apoikiales	Apoikiospumella mondseeiensis	SAG 2428	AY651098	–	–
Hibberdiales	Hibberdia magna	CCMP 453	M87331	AF015572	–
Hibberdiales	Chrysocapsa vernalis	CCMP 278	EF165105	EF165148	–
Hibberdiales	Chrysocapsa wetherbeei	CCMP 380	EF165145	EF165149	–
Hibberdiales	Chrysonebula flava	CCMP 2765	EF165104	EF165150	–
Hibberdiales	Kremastochrysis sp.	CCMP 260	AF123282	EF165152	–
Hibberdiales	Naegeliella flagellifera	CCMP 280	AF123284	EF165154	–
Hydrurales	Hydrurus foetidus	–	FM955256	–	–
Hydrurales	Phaeoplaca thallosa	CCMP 634	AF123296	EF165160	–
Chromulinales	Cyclonexis annularis	CCMP 1858	AF123292	–	–
Chromulinales	Chromulina nebulosa	CCMP 263	AF123285	AF155876	–
Chromulinales	Chromulina cf. nebulosa	CCMP2719	EF165101.1	EF165180.1	–
Chromulinales	Chromulinospumella sphaerica	SAG 2429	AY651093	–	–
Chromulinales	Chrysamoeba mikrokonta	CCMP 1857	AF123287	EF165182	–
Chromulinales	Chrysamoeba tenera	CCMP 273	EF165102	EF165181	–
Chromulinales	Chrysosphaerella brevispina	S74.D5	HF549059	HG315744	HG315746
Chromulinales	Chrysosphaerella longispina	S61A.B4	HF549060	HF549072	–
Chromulinales	Oikomonas mutabilis	–	U42454	–	–
Chrysosaccales	Chromophyton cf. rosanoffii	CCMP 2751	EF165106	EF165164	–
Chrysosaccales	Chrysastrella breviappendiculata	CCMP 1861	AF123293	EF185315	–
Chrysosaccales	Chrysosphaera parvula	CCMP 349	AF123299	–	–
Chrysosaccales	Lagynion cf. ampullaceum	CCMP 2727	EF165146	EF165161	–
Chrysosaccales	Lagynion scherffelii	CCMP 465	AF123288	EF165162	–
Ochromonadales	Acrispumella msimbasiensis	SAG 2427	AY651077	–	–
Ochromonadales	Cornospumella fuschlensis	SAG 2430	GU073469	–	KF697327
Ochromonadales	Dinobryon divergens	AU32KAH	KY464903	–	–
Ochromonadales	Dinobryon social	Angol061922MS3	OQ453615	OQ466173	OQ453415
Ochromonadales	Epipyxis aurea	CCMP 385	AF123301	EF165155	–
Ochromonadales	Epipyxis pulchra	CCMP 382	AF123298	AF015571	–
Ochromonadales	Chlorochromonas danica	SAG 933-7	JQ281514	GU935657	–
Ochromonadales	Chrysolepidomonas dendrolepidota	CCMP 293	AF123297	AF015570	–
Ochromonadales	Chrysonephele palustris	–	U71196	–	–
Ochromonadales	Kephyrion sp.	CCMP 3057	JF730878	–	–
Ochromonadales	Melkoniana moestrupii	CCMP 1278	U42382	EF165174	–
Ochromonadales	Melkoniana sp.	CCMP 591	AF123302	EF165176	–
Ochromonadales	Ochromonas perlata	CCMP 2732	EF165143	EF165187	–
Ochromonadales	Ochromonas sphaerocystis	CCMP 586	AF123294.1	EF165185.1	–
Ochromonadales	Pedospumella encystans	SAG 2324	AY651083	–	–
Ochromonadales	Pedospumella sinomuralis	SAG 2431	AY651081	–	–
Ochromonadales	Poterioochromonas cf. malhamensis	SAG 933-1c	EF165114	EF165169	–
Ochromonadales	Poterioochromonas cf. stipitata	CCMP 1862	AF123295	EF165172	–
Ochromonadales	Poteriospumella lacustris	SAG 2323	AY651074	–	–
Ochromonadales	Spumella bureschii	SAG 2433	AY651086	–	–
Ochromonadales	Spumella lacusvadosi	SAG 2434	AY651088	–	-
Ochromonadales	Spumella vulgaris	SAG 2322	DQ388552	–	-
Ochromonadales	Uroglena volvox	U26-3	MK153236	MK153250	-
Ochromonadales	Uroglena zachariasii	UK-37	MK153238	MK153252	MW267688
Ochromonadales	Uroglenopsis cf. americana	CCMP 1863	AF123290	EF165179	-
Ochromonadales	Uroglenopsis cf. americana	CCMP 2769	EF165131	EF165178	-
Ochromonadales	Urostipulosphaera granulata	U7-1	MK153245	MK153259	MW267730
Ochromonadales	Urostipulosphaera granulata	U33	MW267660	MW251585	MW267731
Ochromonadales	Urostipulosphaera lindiae	UP-34	MK153249	MK153263	MW267732
Ochromonadales	Urostipulosphaera lindiae	UI-18	MW267661	MW251586	MW267733
Ochromonadales	Urostipulosphaera notabilis	U12-1	MK153247	MK153261	MW267738
Ochromonadales	Urostipulosphaera notabilis	U13-7	-	MW251589	MW267739
Ochromonadales	Urostipulosphaera articulata	SX230510	PP768073	PP943115	PP795454
Ochromonadales	Urostipulosphaera articulata	SX240513	PQ867281	PQ898402	PQ869005
Ochromonadales	Urostipulosphaera articulata	SX241121	PQ867280	PQ898401	PQ869004
Ochromonadales	Urostipulosphaera articulata	U5-5	MK153246	MK153260	MW267729
Ochromonadales	Uroglenopsis americana	UK-4	MK153242	MK153256	-
Ochromonadales	Uroglenopsis turfosa	UK-81	MK153244	MK153258	MW267718
Paraphysomonadales	Lepidochromonas butcheri	MD03	JQ967291	–	-
Paraphysomonadales	Lepidochromonas caroni	DB4	AF109326	–	-
Paraphysomonadales	Paraphysomonas imperforata	CCAP 935/13	JQ967324	–	-
Paraphysomonadales	Paraphysomonas parahebes	Hflag	AF109322	–	-
Synurales	Neotessella lapponica	S59.C4	HF549063	HF549074	-
Synurales	Neotessella volvocina	CCMP 1781	EF165119	EF165199	-
Synurales	Synura petersenii	CCMP 873	GU325588	GU325490	AF308832
Synurales	Synura glabra	CCMP 1705	KM590571	KM590858	KP268724
Synurales	Mallomonas denticulata	CCMP 1658	M87333	AF015585	-
Synurales	Mallomonas striata var. serrata	Hwadong103108B	GU935622	GU935664	-
Synurales	Mallomonas elevata	JJMCGRMSP	JX946339	JX946355	-
Synurales	Mallomonas foveata	Hoesan061007I	GU935633	GU935675	-
OUTGROUP	Nannochloropsis limnetica	–	DQ977726	DQ977741	-
OUTGROUP	Synchroma grande	CCMP 2876	DQ788730	DQ788731	-
