# Supplementary material for: New records of the colonial chrysophyte Urostipulosphaeraarticulata (Chrysophyceae, Ochromonadales) in China
Source: Biodivers Data J. 2025 Jun 12;13:e150900. doi: 10.3897/BDJ.13.e150900 (PMC12179645; doi:10.3897/BDJ.13.e150900)
Supplement: Supplementary material 2 — Table S2 [file bdj-13-e150900-s002.xls]

## Sheet: MatrixOutput
Table S2: Pairwise distance (lower-left matrix) and number of nucleotide variance (upper-right matrix) of SSU sequence among the taxa in this study.
Taxon	No.	1	2	3	4	5	6	7	8	9	10	11	12	13	14	15	16	17	18	19	20	21	22	23	24	25	26	27	28	29	30	31	32	33	34	35	36	37	38	39	40	41	42	43	44	45	46	47	48
SX230512		2	4	0	1	2	2	4	4	17	17	18	30	29	24	23	22	23	28	23	15	24	26	17	18	21	19	18	22	16	19	21	20	25	29	26	26	28	29	28	32	27	31	29	27	21	21	33	33
SX240513	0		6	2	3	4	4	6	6	19	19	20	32	31	26	25	24	25	30	25	17	26	28	19	20	23	21	20	24	18	21	23	22	27	31	28	28	30	31	30	34	29	33	31	29	23	23	35	35
SX241121	0	0		4	5	6	6	8	8	21	21	22	34	33	28	27	26	27	32	27	19	28	30	21	22	25	23	22	26	20	23	25	24	29	33	30	30	32	33	32	36	31	35	33	31	25	25	37	37
Urostipulosphaera articulata U5-5	0	0	0		1	2	2	4	4	17	17	18	30	29	24	23	22	23	28	23	15	24	26	17	18	21	19	18	22	16	19	21	20	25	29	26	26	28	29	28	32	27	31	29	27	21	21	33	33
Urostipulosphaera lindiae UP-34	0	0	0	0		1	2	4	4	17	17	18	29	28	25	23	22	22	27	23	15	24	26	16	17	22	20	19	22	16	19	21	21	24	29	27	27	28	29	28	32	28	31	30	26	22	21	33	33
Urostipulosphaera lindiae UI-18	0	0	0	0	0		3	5	5	18	18	19	29	28	25	23	22	22	27	23	15	24	26	16	17	22	20	19	22	16	19	21	21	24	29	27	27	28	29	28	32	28	31	30	26	22	21	33	33
Urostipulosphaera notabilis U12-1	0	0	0	0	0	0		3	3	17	17	19	30	29	24	21	21	23	29	21	13	22	25	16	17	21	19	18	21	14	17	19	20	25	28	27	27	27	28	27	31	28	30	30	27	21	19	31	31
Urostipulosphaera granulata U7-1	0	0	0	0	0	0	0		0	14	14	17	27	26	23	20	18	21	27	20	12	21	24	15	16	22	20	19	20	13	16	18	19	22	25	24	24	24	25	24	29	27	27	27	24	20	18	30	30
Urostipulosphaera granulata U33	0	0	0	0	0	0	0	0		14	14	17	27	26	23	20	18	21	27	20	12	21	24	15	16	22	20	19	20	13	16	18	19	22	25	24	24	24	25	24	29	27	27	27	24	20	18	30	30
Poterioochromonas cf. malhamensis	0	0	0	0	0	0	0	0	0		2	22	30	27	26	24	23	27	29	21	17	26	25	20	21	25	23	24	22	18	21	25	24	24	25	26	26	24	27	24	30	29	29	28	26	24	25	34	34
Poterioochromonas cf. stipitata	0	0	0	0	0	0	0	0	0	0		22	30	27	26	24	23	27	29	21	17	26	25	20	21	25	23	24	22	18	21	25	24	24	25	26	26	24	27	24	30	29	29	28	26	24	25	34	34
Acrispumella msimbasiensis	0	0	0	0	0	0	0	0	0	0	0		32	29	26	28	28	32	30	30	21	30	30	26	23	33	31	30	28	20	25	29	28	30	34	33	33	33	34	33	37	31	33	31	32	30	29	35	35
Apoikia lindahlii	0	0	0	0	0	0	0	0	0	0	0	0		10	30	28	21	20	31	27	21	27	28	23	22	30	28	27	26	25	28	34	28	22	23	24	26	24	23	25	27	26	20	21	18	24	26	35	35
Apoikiospumella mondseeiensis	0	0	0	0	0	0	0	0	0	0	0	0	0		22	20	15	20	31	27	21	27	29	22	21	31	29	28	29	22	27	31	29	17	23	23	23	20	21	22	24	23	19	19	16	29	30	32	32
Chromophyton cf. rosanoffii	0	0	0	0	0	0	0	0	0	0	0	0	0	0		10	17	22	23	22	17	21	25	15	18	23	21	20	24	19	22	24	19	19	24	25	25	19	22	21	27	28	25	24	20	24	25	22	22
Chrysosphaera parvula	0	0	0	0	0	0	0	0	0	0	0	0	0	0	0		15	23	24	20	12	17	25	15	16	22	20	19	24	14	19	23	20	20	22	24	24	21	22	21	25	26	25	26	21	23	22	20	20
Chrysastrella breviappendiculata	0	0	0	0	0	0	0	0	0	0	0	0	0	0	0	0		15	26	23	16	23	27	17	20	28	26	25	24	17	20	25	23	15	19	21	21	16	17	18	22	20	19	20	14	26	25	27	27
Hydrurus foetidus	0	0	0	0	0	0	0	0	0	0	0	0	0	0	0	0	0		28	27	20	26	29	14	20	27	25	24	24	23	25	29	24	16	19	18	20	17	20	20	23	17	23	23	14	26	23	31	31
Epipyxis aurea	0	0	0	0	0	0	0	0	0	0	0	0	0	0	0	0	0	0		17	18	23	24	22	19	26	24	23	22	24	22	28	22	26	31	37	37	30	32	30	36	32	29	29	25	22	22	33	33
Epipyxis pulchra	0	0	0	0	0	0	0	0	0	0	0	0	0	0	0	0	0	0	0		10	19	20	17	11	18	16	15	15	16	19	21	17	20	21	32	32	21	24	20	27	29	24	26	21	16	15	35	35
Chrysolepidomonas dendrolepidota	0	0	0	0	0	0	0	0	0	0	0	0	0	0	0	0	0	0	0	0		10	13	10	7	17	15	14	15	6	11	17	11	17	20	25	25	19	21	19	22	24	23	23	19	12	10	25	25
Melkoniana moestrupii	0	0	0	0	0	0	0	0	0	0	0	0	0	0	0	0	0	0	0	0	0		17	16	15	24	22	21	23	13	14	22	15	23	28	31	31	25	28	27	30	29	29	29	25	17	16	27	27
Melkoniana sp.	0	0	0	0	0	0	0	0	0	0	0	0	0	0	0	0	0	0	0	0	0	0		19	15	24	22	21	20	19	20	28	21	23	31	36	36	26	28	28	31	30	31	30	25	20	19	30	30
Pedospumella encystans	0	0	0	0	0	0	0	0	0	0	0	0	0	0	0	0	0	0	0	0	0	0	0		9	14	12	11	12	12	11	15	10	13	19	21	21	18	18	19	26	23	21	19	12	13	12	24	24
Pedospumella sinomuralis	0	0	0	0	0	0	0	0	0	0	0	0	0	0	0	0	0	0	0	0	0	0	0	0		11	9	8	9	9	14	16	13	12	20	28	28	17	21	19	23	24	21	21	15	12	12	29	29
Uroglenopsis cf. americana1	0	0	0	0	0	0	0	0	0	0	0	0	0	0	0	0	0	0	0	0	0	0	0	0	0		2	3	11	19	20	22	16	21	28	32	32	25	27	27	33	26	26	25	22	16	17	34	34
Uroglenopsis cf. americana2	0	0	0	0	0	0	0	0	0	0	0	0	0	0	0	0	0	0	0	0	0	0	0	0	0	0		1	9	17	18	20	14	19	26	30	30	23	25	25	31	24	24	23	20	14	15	32	32
Uroglenopsis americana	0	0	0	0	0	0	0	0	0	0	0	0	0	0	0	0	0	0	0	0	0	0	0	0	0	0	0		10	16	17	19	13	18	25	29	29	22	24	24	30	25	23	22	19	13	14	31	31
Uroglenopsis turfosa	0	0	0	0	0	0	0	0	0	0	0	0	0	0	0	0	0	0	0	0	0	0	0	0	0	0	0	0		17	18	20	15	18	24	30	30	23	25	24	31	25	24	24	19	15	15	32	32
Spumella bureschii	0	0	0	0	0	0	0	0	0	0	0	0	0	0	0	0	0	0	0	0	0	0	0	0	0	0	0	0	0		5	11	13	18	22	26	26	21	22	21	25	25	24	23	21	15	15	25	25
Spumella vulgaris	0	0	0	0	0	0	0	0	0	0	0	0	0	0	0	0	0	0	0	0	0	0	0	0	0	0	0	0	0	0		10	12	21	23	27	27	24	21	23	30	26	23	22	20	16	16	24	24
Spumella lacusvadosi	0	0	0	0	0	0	0	0	0	0	0	0	0	0	0	0	0	0	0	0	0	0	0	0	0	0	0	0	0	0	0		16	22	28	31	31	27	26	28	35	34	26	25	23	18	18	34	34
Kephyrion sp.	0	0	0	0	0	0	0	0	0	0	0	0	0	0	0	0	0	0	0	0	0	0	0	0	0	0	0	0	0	0	0	0		21	26	28	28	25	24	26	32	29	25	22	20	9	10	31	31
Neotessella lapponica	0	0	0	0	0	0	0	0	0	0	0	0	0	0	0	0	0	0	0	0	0	0	0	0	0	0	0	0	0	0	0	0	0		14	20	20	10	14	12	17	17	16	14	7	23	22	31	31
Neotessella volvocina	0	0	0	0	0	0	0	0	0	0	0	0	0	0	0	0	0	0	0	0	0	0	0	0	0	0	0	0	0	0	0	0	0	0		19	21	12	12	9	17	21	17	20	12	28	27	31	31
Synura petersenii	0	0	0	0	0	0	0	0	0	0	0	0	0	0	0	0	0	0	0	0	0	0	0	0	0	0	0	0	0	0	0	0	0	0	0		2	15	15	18	22	25	21	20	21	30	29	36	36
Synura glabra	0	0	0	0	0	0	0	0	0	0	0	0	0	0	0	0	0	0	0	0	0	0	0	0	0	0	0	0	0	0	0	0	0	0	0	0		15	15	18	22	26	21	20	21	30	29	36	36
Mallomonas elevata	0	0	0	0	0	0	0	0	0	0	0	0	0	0	0	0	0	0	0	0	0	0	0	0	0	0	0	0	0	0	0	0	0	0	0	0	0		6	6	9	22	17	20	11	27	26	33	33
Mallomonas foveata	0	0	0	0	0	0	0	0	0	0	0	0	0	0	0	0	0	0	0	0	0	0	0	0	0	0	0	0	0	0	0	0	0	0	0	0	0	0		7	13	24	14	17	11	26	26	32	32
Mallomonas denticulata	0	0	0	0	0	0	0	0	0	0	0	0	0	0	0	0	0	0	0	0	0	0	0	0	0	0	0	0	0	0	0	0	0	0	0	0	0	0	0		12	22	17	20	12	28	27	31	31
Mallomonas striata var. serrata	0	0	0	0	0	0	0	0	0	0	0	0	0	0	0	0	0	0	0	0	0	0	0	0	0	0	0	0	0	0	0	0	0	0	0	0	0	0	0	0		27	25	28	18	32	31	34	34
Phaeoplaca thallosa	0	0	0	0	0	0	0	0	0	0	0	0	0	0	0	0	0	0	0	0	0	0	0	0	0	0	0	0	0	0	0	0	0	0	0	0	0	0	0	0	0		23	20	18	33	31	36	36
Lepidochromonas butcheri	0	0	0	0	0	0	0	0	0	0	0	0	0	0	0	0	0	0	0	0	0	0	0	0	0	0	0	0	0	0	0	0	0	0	0	0	0	0	0	0	0	0		3	10	26	26	35	35
Lepidochromonas caroni	0	0	0	0	0	0	0	0	0	0	0	0	0	0	0	0	0	0	0	0	0	0	0	0	0	0	0	0	0	0	0	0	0	0	0	0	0	0	0	0	0	0	0		12	25	26	36	36
Paraphysomonas imperforata	0	0	0	0	0	0	0	0	0	0	0	0	0	0	0	0	0	0	0	0	0	0	0	0	0	0	0	0	0	0	0	0	0	0	0	0	0	0	0	0	0	0	0	0		22	22	30	30
Dinobryon divergens	0	0	0	0	0	0	0	0	0	0	0	0	0	0	0	0	0	0	0	0	0	0	0	0	0	0	0	0	0	0	0	0	0	0	0	0	0	0	0	0	0	0	0	0	0		4	32	32
Dinobryon sociale	0	0	0	0	0	0	0	0	0	0	0	0	0	0	0	0	0	0	0	0	0	0	0	0	0	0	0	0	0	0	0	0	0	0	0	0	0	0	0	0	0	0	0	0	0	0		31	31
Lagynion cf. ampullaceum	0	0	0	0	0	0	0	0	0	0	0	0	0	0	0	0	0	0	0	0	0	0	0	0	0	0	0	0	0	0	0	0	0	0	0	0	0	0	0	0	0	0	0	0	0	0	0		0
Lagynion scherffelii	0	0	0	0	0	0	0	0	0	0	0	0	0	0	0	0	0	0	0	0	0	0	0	0	0	0	0	0	0	0	0	0	0	0	0	0	0	0	0	0	0	0	0	0	0	0	0	0
Chrysonephele palustris	0	0	0	0	0	0	0	0	0	0	0	0	0	0	0	0	0	0	0	0	0	0	0	0	0	0	0	0	0	0	0	0	0	0	0	0	0	0	0	0	0	0	0	0	0	0	0	0	0
Uroglena volvox	0	0	0	0	0	0	0	0	0	0	0	0	0	0	0	0	0	0	0	0	0	0	0	0	0	0	0	0	0	0	0	0	0	0	0	0	0	0	0	0	0	0	0	0	0	0	0	0	0
Uroglena zachariasii	0	0	0	0	0	0	0	0	0	0	0	0	0	0	0	0	0	0	0	0	0	0	0	0	0	0	0	0	0	0	0	0	0	0	0	0	0	0	0	0	0	0	0	0	0	0	0	0	0
Chrysamoeba mikrokonta	0	0	0	0	0	0	0	0	0	0	0	0	0	0	0	0	0	0	0	0	0	0	0	0	0	0	0	0	0	0	0	0	0	0	0	0	0	0	0	0	0	0	0	0	0	0	0	0	0
Chrysamoeba tenera	0	0	0	0	0	0	0	0	0	0	0	0	0	0	0	0	0	0	0	0	0	0	0	0	0	0	0	0	0	0	0	0	0	0	0	0	0	0	0	0	0	0	0	0	0	0	0	0	0
Chrysosphaerella brevispina	0	0	0	0	0	0	0	0	0	0	0	0	0	0	0	0	0	0	0	0	0	0	0	0	0	0	0	0	0	0	0	0	0	0	0	0	0	0	0	0	0	0	0	0	0	0	0	0	0
Chrysosphaerella longispina	0	0	0	0	0	0	0	0	0	0	0	0	0	0	0	0	0	0	0	0	0	0	0	0	0	0	0	0	0	0	0	0	0	0	0	0	0	0	0	0	0	0	0	0	0	0	0	0	0
Oikomonas mutabilis	0	0	0	0	0	0	0	0	0	0	0	0	0	0	0	0	0	0	0	0	0	0	0	0	0	0	0	0	0	0	0	0	0	0	0	0	0	0	0	0	0	0	0	0	0	0	0	0	0
Hibberdia magna	0	0	0	0	0	0	0	0	0	0	0	0	0	0	0	0	0	0	0	0	0	0	0	0	0	0	0	0	0	0	0	0	0	0	0	0	0	0	0	0	0	0	0	0	0	0	0	0	0
Chrysonebula flava	0	0	0	0	0	0	0	0	0	0	0	0	0	0	0	0	0	0	0	0	0	0	0	0	0	0	0	0	0	0	0	0	0	0	0	0	0	0	0	0	0	0	0	0	0	0	0	0	0
Chrysocapsa vernalis	0	0	0	0	0	0	0	0	0	0	0	0	0	0	0	0	0	0	0	0	0	0	0	0	0	0	0	0	0	0	0	0	0	0	0	0	0	0	0	0	0	0	0	0	0	0	0	0	0
Chrysocapsa wetherbeei	0	0	0	0	0	0	0	0	0	0	0	0	0	0	0	0	0	0	0	0	0	0	0	0	0	0	0	0	0	0	0	0	0	0	0	0	0	0	0	0	0	0	0	0	0	0	0	0	0
Kremastochrysopsis sp.	0	0	0	0	0	0	0	0	0	0	0	0	0	0	0	0	0	0	0	0	0	0	0	0	0	0	0	0	0	0	0	0	0	0	0	0	0	0	0	0	0	0	0	0	0	0	0	0	0
Poteriospumella lacustris	0	0	0	0	0	0	0	0	0	0	0	0	0	0	0	0	0	0	0	0	0	0	0	0	0	0	0	0	0	0	0	0	0	0	0	0	0	0	0	0	0	0	0	0	0	0	0	0	0
Paraphysomonas parahebes	0	0	0	0	0	0	0	0	0	0	0	0	0	0	0	0	0	0	0	0	0	0	0	0	0	0	0	0	0	0	0	0	0	0	0	0	0	0	0	0	0	0	0	0	0	0	0	0	0
Cornospumella fuschlensis	0	0	0	0	0	0	0	0	0	0	0	0	0	0	0	0	0	0	0	0	0	0	0	0	0	0	0	0	0	0	0	0	0	0	0	0	0	0	0	0	0	0	0	0	0	0	0	0	0
Chlorochromonas danica	0	0	0	0	0	0	0	0	0	0	0	0	0	0	0	0	0	0	0	0	0	0	0	0	0	0	0	0	0	0	0	0	0	0	0	0	0	0	0	0	0	0	0	0	0	0	0	0	0
Ochromonas perlata	0	0	0	0	0	0	0	0	0	0	0	0	0	0	0	0	0	0	0	0	0	0	0	0	0	0	0	0	0	0	0	0	0	0	0	0	0	0	0	0	0	0	0	0	0	0	0	0	0
Ochromonas sphaerocystis	0	0	0	0	0	0	0	0	0	0	0	0	0	0	0	0	0	0	0	0	0	0	0	0	0	0	0	0	0	0	0	0	0	0	0	0	0	0	0	0	0	0	0	0	0	0	0	0	0
Cyclonexis annularis	0	0	0	0	0	0	0	0	0	0	0	0	0	0	0	0	0	0	0	0	0	0	0	0	0	0	0	0	0	0	0	0	0	0	0	0	0	0	0	0	0	0	0	0	0	0	0	0	0
Chromulina nebulosa	0	0	0	0	0	0	0	0	0	0	0	0	0	0	0	0	0	0	0	0	0	0	0	0	0	0	0	0	0	0	0	0	0	0	0	0	0	0	0	0	0	0	0	0	0	0	0	0	0
Chromulina cf. nebulosa	0	0	0	0	0	0	0	0	0	0	0	0	0	0	0	0	0	0	0	0	0	0	0	0	0	0	0	0	0	0	0	0	0	0	0	0	0	0	0	0	0	0	0	0	0	0	0	0	0
Naegeliella flagellifera	0	0	0	0	0	0	0	0	0	0	0	0	0	0	0	0	0	0	0	0	0	0	0	0	0	0	0	0	0	0	0	0	0	0	0	0	0	0	0	0	0	0	0	0	0	0	0	0	0
Chromulinospulella sphaerica	0	0	0	0	0	0	0	0	0	0	0	0	0	0	0	0	0	0	0	0	0	0	0	0	0	0	0	0	0	0	0	0	0	0	0	0	0	0	0	0	0	0	0	0	0	0	0	0	0
Nannochloropsis limnetica	0	0	0	0	0	0	0	0	0	0	0	0	0	0	0	0	0	0	0	0	0	0	0	0	0	0	0	0	0	0	0	0	0	0	0	0	0	0	0	0	0	0	0	0	0	0	0	0	0
[truncated: 25 more columns]

## Sheet: Caption
Table. Estimates of Evolutionary Divergence between Sequences
The number of base differences per sequence from between sequences are shown. The analysis involved 74 nucleotide sequences. Codon positions included were 1st+2nd+3rd+Noncoding. All positions containing gaps and missing data were eliminated. There were a total of 480 positions in the final dataset. Evolutionary analyses were conducted in MEGA7 [1].
1. Kumar S., Stecher G., and Tamura K. (2016). MEGA7: Molecular Evolutionary Genetics Analysis version 7.0 for bigger datasets.Molecular Biology and Evolution 33:1870-1874.
Disclaimer: Although utmost care has been taken to ensure the correctness of the caption, the caption text is provided "as is" without any warranty of any kind. Authors advise the user to carefully check the caption prior to its use for any purpose and report any errors or problems to the authors immediately (www.megasoftware.net). In no event shall the authors and their employers be liable for a…
