# Supplementary material for: New records of the colonial chrysophyte Urostipulosphaeraarticulata (Chrysophyceae, Ochromonadales) in China
Source: Biodivers Data J. 2025 Jun 12;13:e150900. doi: 10.3897/BDJ.13.e150900 (PMC12179645; doi:10.3897/BDJ.13.e150900)
Supplement: Supplementary material 3 — Table S3 [file bdj-13-e150900-s003.xls]

## Sheet: MatrixOutput
Table S3: Pairwise distance (lower-left matrix) and number of nucleotide variance (upper-right matrix) of rbcL sequence among the taxa in this study.
Taxon	No.	1	2	3	4	5	6	7	8	9	10	11	12	13	14	15	16	17	18	19	20	21	22	23	24	25	26	27	28	29	30	31	32	33	34	35	36	37	38	39	40	41	42	43	44	45	46	47	48
SX230512		4	1	4	14	14	20	20	52	52	76	91	98	101	100	73	86	85	88	88	88	93	97	85	100	93	100	103	101	116	105	101	110	104	100	87	88	88	114	97	103	109	100	119	119	104	105	109	103
SX240513	0		3	0	12	12	18	18	51	51	76	91	98	103	100	73	86	83	90	90	90	93	97	85	100	93	100	103	101	116	105	101	110	104	99	87	88	88	116	99	103	109	100	119	119	104	105	109	103
SX241121	0	0		3	13	13	19	19	51	51	75	90	97	100	99	72	85	84	87	87	87	92	96	84	99	92	99	102	100	115	104	100	109	103	99	86	87	87	113	96	102	108	99	118	118	103	104	108	102
Urostipulosphaera articulata U5-5	0	0	0		12	12	18	18	51	51	76	91	98	103	100	73	86	83	90	90	90	93	97	85	100	93	100	103	101	116	105	101	110	104	99	87	88	88	116	99	103	109	100	119	119	104	105	109	103
Urostipulosphaera lindiae UP-34	0	0	0	0		0	17	17	52	52	81	94	97	104	103	79	91	88	93	93	93	97	100	89	102	99	101	105	103	116	107	103	112	103	101	93	88	90	115	93	105	112	101	123	119	108	108	109	104
Urostipulosphaera lindiae UI-18	0	0	0	0	0		17	17	52	52	81	94	97	104	103	79	91	88	93	93	93	97	100	89	102	99	101	105	103	116	107	103	112	103	101	93	88	90	115	93	105	112	101	123	119	108	108	109	104
Urostipulosphaera notabilis U12-1	0	0	0	0	0	0		0	50	50	81	97	100	109	103	77	95	90	96	96	96	99	99	91	102	101	107	104	101	118	109	103	115	105	99	91	91	89	121	100	111	115	101	119	121	107	107	106	102
Urostipulosphaera notabilis U13-7	0	0	0	0	0	0	0		50	50	81	97	100	109	103	77	95	90	96	96	96	99	99	91	102	101	107	104	101	118	109	103	115	105	99	91	91	89	121	100	111	115	101	119	121	107	107	106	102
Urostipulosphaera granulata U7-1	0	0	0	0	0	0	0	0		0	89	106	100	118	113	92	111	110	110	110	110	108	114	106	114	113	119	105	107	123	119	119	121	105	102	87	105	102	132	104	115	110	112	124	133	119	119	119	126
Urostipulosphaera granulata U33	0	0	0	0	0	0	0	0	0		89	106	100	118	113	92	111	110	110	110	110	108	114	106	114	113	119	105	107	123	119	119	121	105	102	87	105	102	132	104	115	110	112	124	133	119	119	119	126
Chrysocapsa vernalis	0	0	0	0	0	0	0	0	0	0		32	54	53	69	72	88	86	75	75	75	81	74	77	59	87	89	96	94	103	90	84	95	87	88	107	106	102	97	78	95	100	81	98	94	102	100	97	84
Chrysocapsa wetherbeei	0	0	0	0	0	0	0	0	0	0	0		58	45	75	75	97	94	86	86	86	84	81	83	59	96	96	107	105	111	104	87	94	91	92	113	112	110	99	82	103	112	84	115	100	110	104	95	84
Chrysonebula flava	0	0	0	0	0	0	0	0	0	0	0	0		39	69	80	96	91	88	88	88	90	88	91	49	95	104	95	97	106	101	88	96	90	109	120	114	120	99	84	104	108	92	103	100	118	115	101	98
Kremastochrysopsis sp.	0	0	0	0	0	0	0	0	0	0	0	0	0		78	89	100	100	87	87	87	90	82	98	54	98	99	113	111	117	111	92	101	99	107	127	115	117	85	81	107	114	88	111	104	119	117	95	90
Naegeliella flagellifera	0	0	0	0	0	0	0	0	0	0	0	0	0	0		97	104	100	83	83	83	88	104	96	71	109	107	104	104	123	102	98	112	95	112	115	120	115	107	96	98	104	95	111	111	117	112	109	104
Epipyxis aurea	0	0	0	0	0	0	0	0	0	0	0	0	0	0	0		84	78	86	86	86	87	63	78	84	96	98	99	97	111	95	91	93	88	98	98	95	96	105	89	97	94	106	115	117	101	101	97	98
Uroglena volvox	0	0	0	0	0	0	0	0	0	0	0	0	0	0	0	0		16	102	102	102	102	90	88	111	91	119	104	100	142	135	127	129	96	114	111	111	107	114	101	115	113	102	116	114	126	123	102	91
Uroglena zachariasii	0	0	0	0	0	0	0	0	0	0	0	0	0	0	0	0	0		100	100	100	102	89	84	107	88	114	100	98	136	131	119	123	91	104	102	107	105	111	100	111	112	98	118	108	120	120	104	89
Uroglenopsis cf. americana1	0	0	0	0	0	0	0	0	0	0	0	0	0	0	0	0	0	0		0	0	21	87	87	86	106	103	104	102	105	101	99	103	93	107	103	108	109	100	92	94	98	101	113	108	110	117	96	101
Uroglenopsis cf. americana2	0	0	0	0	0	0	0	0	0	0	0	0	0	0	0	0	0	0	0		0	21	87	87	86	106	103	104	102	105	101	99	103	93	107	103	108	109	100	92	94	98	101	113	108	110	117	96	101
Uroglenopsis americana	0	0	0	0	0	0	0	0	0	0	0	0	0	0	0	0	0	0	0	0		21	87	87	86	106	103	104	102	105	101	99	103	93	107	103	108	109	100	92	94	98	101	113	108	110	117	96	101
Uroglenopsis turfosa	0	0	0	0	0	0	0	0	0	0	0	0	0	0	0	0	0	0	0	0	0		85	85	85	102	109	105	103	108	106	102	110	98	111	102	109	110	106	92	107	105	105	109	104	116	122	103	106
Epipyxis pulchra	0	0	0	0	0	0	0	0	0	0	0	0	0	0	0	0	0	0	0	0	0	0		84	84	103	107	112	107	111	98	101	102	92	94	103	105	103	104	88	105	104	102	106	105	112	107	97	99
Chrysolepidomonas dendrolepidota	0	0	0	0	0	0	0	0	0	0	0	0	0	0	0	0	0	0	0	0	0	0	0		92	94	98	101	96	111	103	100	107	99	105	113	119	120	113	99	107	115	99	110	101	121	107	110	97
Hibberdia magna	0	0	0	0	0	0	0	0	0	0	0	0	0	0	0	0	0	0	0	0	0	0	0	0		95	92	106	105	111	90	85	90	89	102	116	127	126	101	86	100	105	88	111	96	106	114	102	105
Chrysosphaerella brevispina	0	0	0	0	0	0	0	0	0	0	0	0	0	0	0	0	0	0	0	0	0	0	0	0	0		62	104	99	121	115	108	117	89	107	102	112	113	113	108	109	116	99	115	105	108	111	122	105
Chrysosphaerella longispina	0	0	0	0	0	0	0	0	0	0	0	0	0	0	0	0	0	0	0	0	0	0	0	0	0	0		112	107	114	106	101	108	93	102	112	113	115	114	102	91	100	99	119	106	99	103	118	111
Synura petersenii	0	0	0	0	0	0	0	0	0	0	0	0	0	0	0	0	0	0	0	0	0	0	0	0	0	0	0		8	79	78	76	87	101	101	111	111	103	138	120	118	112	92	119	119	118	114	118	122
Synura glabra	0	0	0	0	0	0	0	0	0	0	0	0	0	0	0	0	0	0	0	0	0	0	0	0	0	0	0	0		81	80	77	88	101	100	111	110	102	137	121	116	110	90	118	122	119	115	115	122
Mallomonas denticulata	0	0	0	0	0	0	0	0	0	0	0	0	0	0	0	0	0	0	0	0	0	0	0	0	0	0	0	0	0		44	67	65	123	109	125	121	122	130	114	115	113	103	116	109	111	122	134	129
Mallomonas striata var. serrata	0	0	0	0	0	0	0	0	0	0	0	0	0	0	0	0	0	0	0	0	0	0	0	0	0	0	0	0	0	0		51	56	111	102	123	116	117	125	98	112	110	97	116	116	104	112	125	132
Mallomonas elevata	0	0	0	0	0	0	0	0	0	0	0	0	0	0	0	0	0	0	0	0	0	0	0	0	0	0	0	0	0	0	0		31	101	101	121	115	109	118	93	106	111	94	111	116	103	120	109	113
Mallomonas foveata	0	0	0	0	0	0	0	0	0	0	0	0	0	0	0	0	0	0	0	0	0	0	0	0	0	0	0	0	0	0	0	0		99	108	126	118	115	109	101	112	109	94	114	118	101	117	120	125
Phaeoplaca thallosa	0	0	0	0	0	0	0	0	0	0	0	0	0	0	0	0	0	0	0	0	0	0	0	0	0	0	0	0	0	0	0	0	0		98	100	119	117	102	87	105	104	106	108	105	98	120	117	105
Neotessella lapponica	0	0	0	0	0	0	0	0	0	0	0	0	0	0	0	0	0	0	0	0	0	0	0	0	0	0	0	0	0	0	0	0	0	0		100	116	112	126	106	114	110	91	128	125	118	131	133	113
Chlorochromonas danica	0	0	0	0	0	0	0	0	0	0	0	0	0	0	0	0	0	0	0	0	0	0	0	0	0	0	0	0	0	0	0	0	0	0	0		88	85	142	118	114	107	115	131	131	114	110	117	129
Ochromonas perlata	0	0	0	0	0	0	0	0	0	0	0	0	0	0	0	0	0	0	0	0	0	0	0	0	0	0	0	0	0	0	0	0	0	0	0	0		18	134	116	116	119	119	133	123	118	103	123	125
Ochromonas sphaerocystis	0	0	0	0	0	0	0	0	0	0	0	0	0	0	0	0	0	0	0	0	0	0	0	0	0	0	0	0	0	0	0	0	0	0	0	0	0		133	115	114	113	114	132	126	116	107	120	120
Chromophyton cf. rosanoffii	0	0	0	0	0	0	0	0	0	0	0	0	0	0	0	0	0	0	0	0	0	0	0	0	0	0	0	0	0	0	0	0	0	0	0	0	0	0		82	94	103	104	118	108	108	127	110	106
Chrysastrella breviappendiculata	0	0	0	0	0	0	0	0	0	0	0	0	0	0	0	0	0	0	0	0	0	0	0	0	0	0	0	0	0	0	0	0	0	0	0	0	0	0	0		92	95	91	118	102	104	127	107	109
Lagynion cf. ampullaceum	0	0	0	0	0	0	0	0	0	0	0	0	0	0	0	0	0	0	0	0	0	0	0	0	0	0	0	0	0	0	0	0	0	0	0	0	0	0	0	0		36	96	112	110	110	112	117	121
Lagynion scherffelii	0	0	0	0	0	0	0	0	0	0	0	0	0	0	0	0	0	0	0	0	0	0	0	0	0	0	0	0	0	0	0	0	0	0	0	0	0	0	0	0	0		101	107	113	109	119	121	120
Neotessella volvocina	0	0	0	0	0	0	0	0	0	0	0	0	0	0	0	0	0	0	0	0	0	0	0	0	0	0	0	0	0	0	0	0	0	0	0	0	0	0	0	0	0	0		110	99	109	106	114	103
Chromulina nebulosa	0	0	0	0	0	0	0	0	0	0	0	0	0	0	0	0	0	0	0	0	0	0	0	0	0	0	0	0	0	0	0	0	0	0	0	0	0	0	0	0	0	0	0		49	96	99	122	117
Chromulina cf. nebulosa	0	0	0	0	0	0	0	0	0	0	0	0	0	0	0	0	0	0	0	0	0	0	0	0	0	0	0	0	0	0	0	0	0	0	0	0	0	0	0	0	0	0	0	0		92	96	117	103
Chrysamoeba tenera	0	0	0	0	0	0	0	0	0	0	0	0	0	0	0	0	0	0	0	0	0	0	0	0	0	0	0	0	0	0	0	0	0	0	0	0	0	0	0	0	0	0	0	0	0		93	110	116
Chrysamoeba mikrokonta	0	0	0	0	0	0	0	0	0	0	0	0	0	0	0	0	0	0	0	0	0	0	0	0	0	0	0	0	0	0	0	0	0	0	0	0	0	0	0	0	0	0	0	0	0	0		115	126
Melkoniana moestrupii	0	0	0	0	0	0	0	0	0	0	0	0	0	0	0	0	0	0	0	0	0	0	0	0	0	0	0	0	0	0	0	0	0	0	0	0	0	0	0	0	0	0	0	0	0	0	0		90
Melkoniana sp.	0	0	0	0	0	0	0	0	0	0	0	0	0	0	0	0	0	0	0	0	0	0	0	0	0	0	0	0	0	0	0	0	0	0	0	0	0	0	0	0	0	0	0	0	0	0	0	0
Dinobryon divergens	0	0	0	0	0	0	0	0	0	0	0	0	0	0	0	0	0	0	0	0	0	0	0	0	0	0	0	0	0	0	0	0	0	0	0	0	0	0	0	0	0	0	0	0	0	0	0	0	0
Dinobryon sociale	0	0	0	0	0	0	0	0	0	0	0	0	0	0	0	0	0	0	0	0	0	0	0	0	0	0	0	0	0	0	0	0	0	0	0	0	0	0	0	0	0	0	0	0	0	0	0	0	0
Poterioochromonas cf. malhamensis	0	0	0	0	0	0	0	0	0	0	0	0	0	0	0	0	0	0	0	0	0	0	0	0	0	0	0	0	0	0	0	0	0	0	0	0	0	0	0	0	0	0	0	0	0	0	0	0	0
Poterioochromonas cf. stipitata	0	0	0	0	0	0	0	0	0	0	0	0	0	0	0	0	0	0	0	0	0	0	0	0	0	0	0	0	0	0	0	0	0	0	0	0	0	0	0	0	0	0	0	0	0	0	0	0	0
Nannochloropsis limnetica	0	0	0	0	0	0	0	0	0	0	0	0	0	0	0	0	0	0	0	0	0	0	0	0	0	0	0	0	0	0	0	0	0	0	0	0	0	0	0	0	0	0	0	0	0	0	0	0	0
Synchroma grande	0	0	0	0	0	0	0	0	0	0	0	0	0	0	0	0	0	0	0	0	0	0	0	0	0	0	0	0	0	0	0	0	0	0	0	0	0	0	0	0	0	0	0	0	0	0	0	0	0
[truncated: 6 more columns]

## Sheet: Caption
Table. Estimates of Evolutionary Divergence between Sequences
The number of base differences per sequence from between sequences are shown. The analysis involved 55 nucleotide sequences. Codon positions included were 1st+2nd+3rd+Noncoding. All positions containing gaps and missing data were eliminated. There were a total of 734 positions in the final dataset. Evolutionary analyses were conducted in MEGA7 [1].
1. Kumar S., Stecher G., and Tamura K. (2016). MEGA7: Molecular Evolutionary Genetics Analysis version 7.0 for bigger datasets.Molecular Biology and Evolution 33:1870-1874.
Disclaimer: Although utmost care has been taken to ensure the correctness of the caption, the caption text is provided "as is" without any warranty of any kind. Authors advise the user to carefully check the caption prior to its use for any purpose and report any errors or problems to the authors immediately (www.megasoftware.net). In no event shall the authors and their employers be liable for a…
