# Supplementary material for: New records of the colonial chrysophyte Urostipulosphaeraarticulata (Chrysophyceae, Ochromonadales) in China
Source: Biodivers Data J. 2025 Jun 12;13:e150900. doi: 10.3897/BDJ.13.e150900 (PMC12179645; doi:10.3897/BDJ.13.e150900)
Supplement: Supplementary material 4 — Table S4 [file bdj-13-e150900-s004.xls]

## Sheet: MatrixOutput
Table S4: Pairwise distance (lower-left matrix) and number of nucleotide variance (upper-right matrix) of ITS sequence among the taxa in this study.
Taxon	No.	1	2	3	4	5	6	7	8	9	10	11	12	13	14	15	16	17	18
SX230512		1	0	0	19	19	15	15	77	77	113	121	123	122	117	123	119	123	137
SX240513	0		1	1	18	18	16	16	78	78	112	122	124	122	118	124	120	124	137
SX241121	0	0		0	19	19	15	15	77	77	113	121	123	122	117	123	119	123	137
Urostipulosphaera articulata U5-5	0	0	0		19	19	15	15	77	77	113	121	123	122	117	123	119	123	137
Urostipulosphaera lindiae UP-34	0	0	0	0		0	10	10	81	81	112	121	121	120	114	120	118	122	136
Urostipulosphaera lindiae UI-18	0	0	0	0	0		10	10	81	81	112	121	121	120	114	120	118	122	136
Urostipulosphaera notabilis U12-1	0	0	0	0	0	0		0	77	77	112	116	116	122	113	119	117	121	135
Urostipulosphaera notabilis U13-7	0	0	0	0	0	0	0		77	77	112	116	116	122	113	119	117	121	135
Urostipulosphaera granulata U7-1	0	0	0	0	0	0	0	0		0	109	115	112	135	127	132	129	121	119
Urostipulosphaera granulata U33	0	0	0	0	0	0	0	0	0		109	115	112	135	127	132	129	121	119
Uroglena zachariasii	0	0	0	0	0	0	0	0	0	0		96	95	113	129	133	132	115	148
Synura petersenii	0	0	0	0	0	0	0	0	0	0	0		17	118	138	142	120	115	135
Synura glabra	0	0	0	0	0	0	0	0	0	0	0	0		113	136	140	121	118	137
Uroglenopsis turfosa	0	0	0	0	0	0	0	0	0	0	0	0	0		127	127	109	113	143
Poterioochromonas cf. malhamensis	0	0	0	0	0	0	0	0	0	0	0	0	0	0		12	129	144	149
Poterioochromonas cf. stipitata	0	0	0	0	0	0	0	0	0	0	0	0	0	0	0		133	146	154
Dinobryon sociale	0	0	0	0	0	0	0	0	0	0	0	0	0	0	0	0		114	135
Chrysosphaerella brevispina	0	0	0	0	0	0	0	0	0	0	0	0	0	0	0	0	0		141
Cornospumella fuschlensis	0	0	0	0	0	0	0	0	0	0	0	0	0	0	0	0	0	0

## Sheet: Caption
Table. Estimates of Evolutionary Divergence between Sequences
The number of base differences per sequence from between sequences are shown. The analysis involved 19 nucleotide sequences. Codon positions included were 1st+2nd+3rd+Noncoding. All positions containing gaps and missing data were eliminated. There were a total of 344 positions in the final dataset. Evolutionary analyses were conducted in MEGA7 [1].
1. Kumar S., Stecher G., and Tamura K. (2016). MEGA7: Molecular Evolutionary Genetics Analysis version 7.0 for bigger datasets.Molecular Biology and Evolution 33:1870-1874.
Disclaimer: Although utmost care has been taken to ensure the correctness of the caption, the caption text is provided "as is" without any warranty of any kind. Authors advise the user to carefully check the caption prior to its use for any purpose and report any errors or problems to the authors immediately (www.megasoftware.net). In no event shall the authors and their employers be liable for a…
